# Supplementary material for: LncRNA MSTRG.22719.16 mediates the reduction of enoxaparin sodium high-viscosity bone cement-induced thrombosis by targeting the ocu-miR-326-5p/CD40 axis
Source: J Orthop Surg Res. 2023 Sep 22;18:716. doi: 10.1186/s13018-023-04109-5 (PMC10514947; doi:10.1186/s13018-023-04109-5)
Supplement: Supplementary file 1 — Additional file 1. The meaningful up-regulated results of sequencing. [file 13018_2023_4109_MOESM1_ESM.xls]

gene_id	M_1_count	M_2_count	M_3_count	con1_count	con2_count	con4_count	M_1_FPKM	M_2_FPKM	M_3_FPKM	con1_FPKM	con2_FPKM	con4_FPKM	M	con	log2FC	Pvalue	Qvalue	updown
MSTRG.51355	13	14	92	0	0	0	205.659792712368	209.641558575542	201.266880232685	0	0	0	205.522743840198	0	Inf	1.19020367432262e-06	0.00111919376849631	UP
MSTRG.52851	7	9	151	0	0	0	19.5791433993161	23.8294491375359	58.4094833088373	0	0	0	33.9393586152298	0	Inf	6.27885763498898e-06	0.00372703511691987	UP
MSTRG.14222	51	50	466	0	2	13	100.624224966264	93.3783990317909	127.144474842633	0	2.90718280402636	11.0537310365853	107.049032946896	4.65363794687055	4.52376897922055	7.72427885590882e-06	0.00445882225333746	UP
MSTRG.71739	10	18	29	0	0	0	55.3517694668677	94.3102088487678	22.1981693032321	0	0	0	57.2867158729559	0	Inf	2.85111618373388e-05	0.0122915640820703	UP
MSTRG.85214	9	9	12	0	0	0	31.8633545807603	30.1614122957858	5.8752528022359	0	0	0	22.6333398929273	0	Inf	0.00057914991797728	0.0964024149183345	UP
MSTRG.36018	58	39	47	5	6	5	83.3677874015875	53.0618971736731	9.34222248218992	3.75146470018008	6.3527329618301	3.09737220183786	48.5906356858168	4.40052328794935	3.46493130954804	0.000665905549127453	0.107157997828899	UP
MSTRG.47900	17	24	21	0	0	4	100.930704479188	134.87144001653	17.2410692351327	0	0	10.2340562583911	84.3477379102836	3.41135208613037	4.6279338094379	0.000833457228353654	0.124268077744104	UP
MSTRG.53995	17	13	48	4	1	1	67.4400616292753	48.8142655059826	26.3318148318391	8.28198717936719	2.92109085461179	1.71006766014723	47.5287139890323	4.30438189804207	3.46492137732172	0.00143116408508804	0.167688722967858	UP
MSTRG.26135	27	23	44	4	2	6	75.0842566469996	60.5417337620667	16.9205213908609	5.80574778373058	4.09753752622727	7.19119290636732	50.8488372666424	5.69815940544172	3.15764689852963	0.00199412417190514	0.202055713929567	UP
MSTRG.68598	8	13	0	0	0	0	104.201564513015	160.285647930092	0	0	0	0	88.1624041477023	0	Inf	0.00400247705361265	0.311678039867955	UP
MSTRG.40874	111	103	1148	23	47	90	450.918026807141	396.060603818905	644.913054740585	48.7677189667937	140.648701414205	157.567389555966	497.297228455544	115.661269978988	2.10420254237308	0.00402630299934147	0.311988897436657	UP
MSTRG.33155	4	7	414	7	3	6	53.0316201591125	87.8371593525373	758.953890772869	48.4372087117427	29.2949445315785	34.2810537789612	299.94089009484	37.3377356740941	3.0059718702534	0.00573751221876475	0.377674801619501	UP
MSTRG.78419	7	1	16	0	0	0	66.1591271543679	8.94679678810012	20.9136330208364	0	0	0	32.0065189877681	0	Inf	0.0073284707062899	0.42695127485163	UP
MSTRG.63340	6	10	1	0	0	0	42.6838097184884	67.3440953886884	0.984074830719727	0	0	0	37.0039933126322	0	Inf	0.0086218998716115	0.464813822329899	UP
MSTRG.26790	8	11	51	5	1	2	19.3661714906298	25.2065555370699	17.0736802134324	6.31834762032179	1.7826351956022	2.08718382930591	20.5488024137107	3.39605554840997	2.59712235395412	0.0131263266662892	0.578382942949957	UP
MSTRG.51842	152	121	481	85	49	50	498.07713122604	375.302777956362	217.962021183029	145.37776067062	118.280249865329	70.6115577678056	363.780643455144	111.423189434585	1.70701926197182	0.0133611898593859	0.582780231923044	UP
MSTRG.14214	1	5	12	0	0	0	10.0903130842242	47.7507265954476	16.7427724364295	0	0	0	24.8612707053671	0	Inf	0.0160719567764789	0.635747609663128	UP
MSTRG.52102	13	6	1	1	0	0	168.498493534143	73.6117636723881	1.79276998863792	6.76822481681029	0	0	81.3010090650563	2.25607493893676	5.17138636343788	0.0164466934744101	0.641156104962754	UP
MSTRG.34874	6	3	13	0	0	1	25.2941094628079	11.9722836246557	7.57953137674446	0	0	1.81746321368304	14.9486414880694	0.60582107122768	4.62497881224375	0.0167838422485955	0.64774712523447	UP
MSTRG.49553	0	0	85	0	0	0	0	0	16.3697629878605	0	0	0	5.45658766262017	0	Inf	0.0168712177482462	0.64774712523447	UP
MSTRG.33455	9	13	7	0	0	4	46.567096269708	63.6707810947599	5.00892146508218	0	0	8.91940476274801	38.41559960985	2.973134920916	3.69163543276589	0.0185533121199394	0.678926118753002	UP
MSTRG.68085	11	21	3	2	1	3	36.1126309757801	65.258328421791	1.3619904223365	3.42702917766918	2.41745450036838	4.24398013072517	34.2443166066359	3.36282126958758	3.34812056127701	0.0193344039086532	0.690420371130793	UP
MSTRG.20885	7	9	23	1	2	1	56.3879329900305	68.6288135161033	25.6226441747755	4.20671203998671	11.8702510182861	3.47275278676053	50.2131302269698	6.51657194834445	2.94587952630375	0.0195026550832815	0.691992268419375	UP
MSTRG.3691	14	16	19	5	2	3	55.5801848965173	60.1246449808335	10.4310291259819	10.361323656373	5.84963090362848	5.1320305598989	42.0452863344442	7.11432837330013	2.56314459912001	0.0195966421076871	0.691992268419375	UP
MSTRG.26505	11	20	185	15	4	8	97.7922689412042	168.303070309252	227.441347690063	69.6046580554631	26.1991957958776	30.6500428519558	164.512228980173	42.1512989010988	1.96454583644891	0.0213359071394417	0.724130107408383	UP
MSTRG.71171	6	4	53	0	2	2	22.3437296961646	14.1010680529373	27.2962062232371	0	5.48766938967707	3.21093785404601	21.247001324113	2.89953574790769	2.87336541194008	0.0223050001967453	0.745484316980355	UP
MSTRG.1880	3	5	24	2	0	0	18.4396918687055	29.0875904965227	20.3978847288894	6.41562387134078	0	0	22.6417223647059	2.13854129044693	3.40428474091343	0.0236046936274839	0.768740850435447	UP
MSTRG.68081	6	12	2	0	1	1	39.2691049410093	74.347881309112	1.81011956027126	0	4.81979991010945	2.82161163924293	38.4757019367975	2.54713718311746	3.91699907965177	0.0239131856339254	0.774777363587326	UP
MSTRG.55456	4	1	10	0	0	0	33.5696954532844	7.94314971251196	11.6048128946953	0	0	0	17.7058860201639	0	Inf	0.0244530696829495	0.784857113661959	UP
MSTRG.83529	7	8	13	1	1	2	47.7241620358331	51.6304731313277	12.2575233983289	3.56036826300958	5.02062490636401	5.8783575817561	37.2040528551632	4.8197835837099	2.9484195174883	0.02494586053333	0.790727226577897	UP
MSTRG.68086	11	15	6	1	1	4	42.6032887621074	54.9910364712367	3.21357207637089	2.02245771153207	2.85195260953222	6.6763591863173	33.6026324365717	3.85025650246053	3.12554779257778	0.0258538525641512	0.796340310330586	UP
MSTRG.60962	2	0	34	0	0	0	11.0599207829195	0	25.9983115473112	0	0	0	12.3527441100769	0	Inf	0.0259288846295924	0.797228146703031	UP
MSTRG.72661	2	1	15	0	0	0	24.5862558249407	11.6350361986091	25.4973559111118	0	0	0	20.5728826448872	0	Inf	0.0272733555976514	0.81796143720893	UP
MSTRG.67621	13	21	45	3	2	12	87.8366340487664	134.305850106783	42.0459623927753	10.5812572443532	9.9556944024335	34.9445580456508	88.0628155161082	18.4938365641458	2.25148842613436	0.0288061938087962	0.830272887975015	UP
MSTRG.89561	0	0	107	0	1	0	0	0	118.65422813959	0	5.90480846567774	0	39.5514093798633	1.96826948855925	4.32872943672779	0.0290237801966488	0.832671511653243	UP
MSTRG.7736	9	12	10	3	1	2	97.5691540889121	123.143488710744	14.992553304948	16.9782077937344	7.98310544117508	9.34695367036995	78.5683987015347	11.4360889684265	2.78035540847188	0.0294527996298818	0.839678365524314	UP
MSTRG.86660	10	6	13	3	1	0	54.0937747062571	30.7222650037653	9.7249772416494	8.47156442600589	3.98330571083426	0	31.5136723172239	4.15162337894672	2.9242304043403	0.0298738249314625	0.8451713420358	UP
MSTRG.84949	16	19	18	7	3	1	79.8703611629467	89.7750076182477	12.4254035669784	18.2389870744884	11.0309848331492	2.15184872392216	60.6902574493909	10.4739402105199	2.53466066613649	0.0301363489197201	0.849542595891035	UP
MSTRG.68460	6	0	13	0	0	0	68.5923230410643	0	20.554100370997	0	0	0	29.7154744706871	0	Inf	0.0303573304982959	0.851315253012895	UP
MSTRG.87803	15	0	0	0	0	0	39.650245517021	0	0	0	0	0	13.2167485056737	0	Inf	0.0316230261374318	0.856715628407886	UP
MSTRG.89266	9	12	4	2	0	3	37.9435599234658	47.8891344986228	2.3322494356171	4.4010559890357	0	5.45019992633385	29.3883146192352	3.28375197178985	3.16182555795455	0.0320010495320303	0.85937090762072	UP
MSTRG.36773	0	5	15	0	0	0	0	66.0870056080995	28.964996315023	0	0	0	31.6840006410408	0	Inf	0.0322681456626739	0.863498231598437	UP
MSTRG.69692	2	1	11	0	0	0	36.3671700743914	17.2101577104426	27.6570132607541	0	0	0	27.0781136818627	0	Inf	0.0339458099792421	0.875117668955748	UP
MSTRG.12364	0	0	57	0	0	0	0	0	112.160651491597	0	0	0	37.3868838305323	0	Inf	0.0339600535613228	0.875117668955748	UP
MSTRG.11930	16	19	10	4	3	4	50.3509668629393	56.5949417016477	4.35180483551075	6.56984559901724	6.95402829926293	5.42454183888281	37.0992378000326	6.31613857905433	2.55427481706504	0.0347278936244483	0.885723172618682	UP
MSTRG.88823	0	3	20	0	0	0	0	21.9315284097675	21.3603893657483	0	0	0	14.4306392585053	0	Inf	0.036044255244481	0.902109999993136	UP
MSTRG.81975	3	10	46	5	1	0	11.8391993007815	37.3513596127164	25.1013092895314	10.298859007352	2.90568193525815	0	24.7639560676764	4.40151364753672	2.49217015879685	0.0368524426135678	0.910744575508912	UP
MSTRG.6763	20	13	16	4	4	4	46.359250921343	28.5236079981837	5.12888565451232	4.8394081791787	6.83104308267903	3.99576698534794	26.6705815246797	5.22207274906856	2.3525548205266	0.0372663455609204	0.913401003389943	UP
MSTRG.68436	2	5	148	0	2	7	22.0499894345784	52.173951795868	225.621427432667	0	16.2435013934441	33.2595906401769	99.9484562210378	16.5010306778737	2.59862814356155	0.0382646489687595	0.924554626358441	UP
MSTRG.63166	5	10	44	0	4	0	124.687440255056	236.025020028927	151.720675138053	0	73.4825063036758	0	170.811045140679	24.4941687678919	2.80189102846324	0.0384428992159147	0.92782018360773	UP
MSTRG.54640	1	1	15	0	0	0	6.89970025126793	6.53033652253948	14.3107689303473	0	0	0	9.24693523471824	0	Inf	0.0392398740940473	0.935244694616471	UP
MSTRG.65639	22	19	41	3	9	0	124.674559321146	101.919895012491	32.1309167265849	8.87497225581569	37.5698152271868	0	86.2417903534073	15.4815958276675	2.47783293757982	0.0397559105599253	0.939689628552136	UP
MSTRG.69843	40	44	36	16	12	13	51.1869615479214	53.2959722645964	6.37060036254171	10.6864350701512	11.3123156563062	7.16925761757021	36.9511780583532	9.7226694480092	1.92619598188482	0.040818159114777	0.951686588195821	UP
MSTRG.56094	42	48	259	24	20	43	62.0905817741537	67.1691756604061	52.9497579911648	18.5187290967217	21.781102486572	27.3966583170156	60.7365051419082	22.5654966334364	1.42844536583197	0.0418308848053243	0.957389345966014	UP
MSTRG.8184	10	3	0	0	0	1	54.4877980391851	15.4730242058506	0	0	0	2.34889626575894	23.3202740816786	0.782965421919647	4.8964923390928	0.0463556063043143	1	UP
MSTRG.16994	4	4	19	0	1	2	25.8930654670574	24.5069242057229	17.0068324068851	0	4.76618038082517	5.58044329145696	22.4689406932218	3.44887455742738	2.70373454859639	0.0490721097565748	1	UP
