# Supplementary material for: LncRNA MSTRG.22719.16 mediates the reduction of enoxaparin sodium high-viscosity bone cement-induced thrombosis by targeting the ocu-miR-326-5p/CD40 axis
Source: J Orthop Surg Res. 2023 Sep 22;18:716. doi: 10.1186/s13018-023-04109-5 (PMC10514947; doi:10.1186/s13018-023-04109-5)
Supplement: Supplementary file 2 — Additional file 2. The sequencing results of sample. [file 13018_2023_4109_MOESM2_ESM.xls]

gene_id	M_1_count	M_2_count	M_3_count	con1_count	con2_count	con4_count	M_1_FPKM	M_2_FPKM	M_3_FPKM	con1_FPKM	con2_FPKM	con4_FPKM	M	con	log2FC	Pvalue	Qvalue	updown
MSTRG.92700	0	0	0	322	0	481	0	0	0	92.6375819207957	0	114.261780614602	0	68.9664541784659	-Inf	6.49394637347816e-07	0.000692413347329432	DOWN
MSTRG.92701	0	0	0	323	0	421	0	0	0	114.886618552831	0	123.644220804682	0	79.5102797858377	-Inf	7.15925907725372e-07	0.000726549324420652	DOWN
MSTRG.67709	0	2	14	28	84	46	0	22.8938818503809	23.4124585282307	176.733398469637	748.318713736288	239.747879198735	15.4354467928705	388.266663801553	-4.65272869539569	3.42805853295951e-05	0.0136354866638085	DOWN
MSTRG.52132	48	56	324	579	390	324	209.28066243824	231.111926356385	195.350547584583	1317.61990868217	1252.60537145419	608.808927536594	211.914378793069	1059.67806922432	-2.32207265406856	0.000464716866232441	0.0857477572532117	DOWN
MSTRG.52101	0	0	2	198	4	0	0	0	0.962189799479738	359.570023017045	10.2533729726059	0	0.320729933159913	123.274465329884	-8.58629927595888	0.000468007599639906	0.085753757862782	DOWN
MSTRG.60309	71	50	62	632	792	208	290.228134966259	193.463131171252	35.0472990794313	1348.41122025857	2384.89312872644	366.431875773567	172.912855072314	1366.57874158619	-2.98245155549991	0.000502755535765675	0.0898675520181144	DOWN
MSTRG.52142	46	59	343	790	562	201	213.728776048715	259.480922640497	220.38515755426	1915.83445166303	1923.55847402855	402.487708019105	231.198285414491	1413.9602112369	-2.6125389195131	0.000511173608058693	0.0900876827332138	DOWN
MSTRG.91960	0	0	0	11	1	31	0	0	0	18.6391323731575	2.39047732677468	43.3723812146102	0	21.4673303048475	-Inf	0.000741935370923505	0.115257983571258	DOWN
MSTRG.28288	0	0	1	10	3	11	0	0	0.772976601291055	29.1681512186891	12.3495230415939	26.493856108842	0.257658867097018	22.6705101230417	-6.45921080179284	0.00137046146703501	0.166886235116382	DOWN
MSTRG.23166	0	0	0	0	124	0	0	0	0	0	628.53528220365	0	0	209.51176073455	-Inf	0.0013888660847185	0.166886235116382	DOWN
MSTRG.46570	0	0	1	5	4	13	0	0	0.84218497140665	15.8913789566931	17.9434027020604	34.1123281059271	0.280728323802217	22.6490365882269	-6.33413124362746	0.00177319925891927	0.187175317189304	DOWN
MSTRG.78714	0	0	0	8	2	13	0	0	0	21.6479664886429	7.63927045731283	29.0461407634627	0	19.4444592364728	-Inf	0.00245187241252339	0.23163935765161	DOWN
MSTRG.74928	0	0	0	0	0	112	0	0	0	0	0	54.9823475061148	0	18.3274491687049	-Inf	0.0025944909510274	0.239878175328436	DOWN
MSTRG.17851	0	0	0	0	11	24	0	0	0	0	62.3973123997155	79.6490372721799	0	47.3487832239651	-Inf	0.00296475960792152	0.25703441057586	DOWN
MSTRG.13156	15	19	62	124	106	75	15.6219443852861	18.7299091073074	8.92911498026084	67.40336985022	81.3210715814292	33.6626698427665	14.4269894909514	60.7957037581386	-2.07519909538779	0.00366210288856848	0.293902441006031	DOWN
MSTRG.49618	0	0	3	11	16	2	0	0	3.80450914820792	52.6531007318793	108.086407502042	7.90644242169647	1.26816971606931	56.2153168852059	-5.47014353662386	0.00415465967961624	0.317239584539426	DOWN
MSTRG.49616	0	0	2	13	12	2	0	0	1.60720937648946	39.4351077206275	51.3762438020032	5.01063110187423	0.53573645882982	31.940660874835	-5.89772687312778	0.00482504646589611	0.342325441031155	DOWN
MSTRG.78225	18	18	76	207	73	71	65.1810531465346	61.6994865635784	38.0589105556538	391.252900152264	194.73571736535	110.806878785514	54.9798167552556	232.265165434376	-2.0787987949236	0.00488438014615846	0.34492165970403	DOWN
MSTRG.69299	0	0	2	12	5	6	0	0	1.46716884317832	33.2286415707133	19.5412018762507	13.7193680270412	0.48905628105944	22.1630704913351	-5.50201345581035	0.00505226921456072	0.351646879402833	DOWN
MSTRG.89390	1	0	0	8	8	13	4.76512510528877	0	0	19.8948554627201	28.0788620034877	26.6939055242014	1.58837503509626	24.8892076634697	-3.96989680746141	0.00519303017317764	0.356709015825696	DOWN
MSTRG.91963	0	0	0	17	0	13	0	0	0	23.2084191473777	0	14.6536474381105	0	12.6206888618294	-Inf	0.00541082435726045	0.363727637349175	DOWN
MSTRG.49620	0	0	0	10	15	0	0	0	0	40.791877152107	86.3604459038484	0	0	42.3841076853185	-Inf	0.00565365654117272	0.374056855489577	DOWN
MSTRG.40053	0	0	2	6	4	13	0	0	1.40319345757462	15.8898591232045	14.9528355850503	28.4269400882726	0.467731152524873	19.7565449321758	-5.40050733661486	0.00592807326353458	0.38363874825853	DOWN
MSTRG.28279	2	0	1	32	4	16	4.80447017496547	0	0.33223810798611	40.1182498229897	7.07859005677611	16.5635183969176	1.71223609431719	21.2534527588945	-3.63374368649639	0.00599806453191537	0.385681054879064	DOWN
MSTRG.15579	0	0	0	2	10	5	0	0	0	5.64098197975474	39.8083926766965	11.6447130353925	0	19.0313625639479	-Inf	0.00637844773717402	0.396619251230213	DOWN
MSTRG.28277	0	0	3	13	4	6	0	0	2.76735633583022	45.262461218198	19.6577405398368	17.2497022199868	0.922452111943407	27.3899679926739	-4.89202975267865	0.00670594412638303	0.410280690682967	DOWN
MSTRG.30406	0	1	2	5	7	17	0	3.12517365738176	0.913048958522702	8.6170150710946	17.0257436404448	24.1885496790658	1.34607420530149	16.6104361302017	-3.62526010478031	0.00679322372492617	0.411760599009213	DOWN
MSTRG.47065	0	3	0	10	30	12	0	4.91718791726931	0	9.03788283462689	38.2681870076577	8.95569857320745	1.63906263908977	18.753922805164	-3.51624950409281	0.00695115409034623	0.415747733236297	DOWN
MSTRG.87244	0	0	7	3	7	27	0	0	3.01369115497216	4.87543065658365	16.0540008405145	36.2250259533823	1.00456371832405	19.0514858168268	-4.2452625366677	0.00721859715763669	0.424877580129561	DOWN
MSTRG.91971	0	0	0	10	0	17	0	0	0	20.4417035840776	0	28.6933730673136	0	16.3783588837971	-Inf	0.00757404082016906	0.434838860115058	DOWN
MSTRG.90641	2	2	8	9	15	33	24.8782541126478	23.5464390527671	13.7597270676258	58.4294750107381	137.438239324414	176.891947497099	20.7281400776802	124.25322061075	-2.58362067125344	0.00818262826950125	0.449651502809624	DOWN
MSTRG.58561	19	21	50	132	54	124	27.1456140083496	28.4002820826076	9.87887891575569	98.4361772879769	56.8346536252813	76.352841567616	21.808258335571	77.2078908269581	-1.82387374464696	0.00839970330977645	0.45673657614983	DOWN
MSTRG.11345	82	105	792	738	490	477	316.653309216922	383.801747170932	422.938847365078	1487.48076173502	1393.89262009437	793.849910190867	374.464634584311	1225.07443067342	-1.70996802597908	0.00846557750833121	0.459184600710517	DOWN
MSTRG.53878	0	1	8	10	23	5	0	2.78300135912828	3.25258006483462	15.3456247568286	49.8148052203321	6.33561310010967	2.0118604746543	23.8320143590901	-3.5662987371416	0.00884569574687729	0.469680317631662	DOWN
MSTRG.68724	3	0	11	15	17	27	12.1505162197503	0	6.16026281446031	31.7069942727515	50.717062581179	47.1233516269056	6.10359301140354	43.182469493612	-2.82271507836611	0.00891150865978952	0.470791036837915	DOWN
MSTRG.64454	3	3	21	16	31	35	19.5649034522255	18.5175295913106	18.9372640913911	54.4569020013185	148.915115117365	98.3637465990875	19.0065657116424	100.578587905924	-2.40375342296569	0.00895943763788374	0.472133849393337	DOWN
MSTRG.77859	0	0	4	13	3	6	0	0	2.76398263266836	33.9036565422571	11.0415105820358	12.9208170254672	0.921327544222787	19.2886613832534	-4.38789506999653	0.00933943011301398	0.480928737753033	DOWN
MSTRG.28286	0	0	3	17	2	6	0	0	1.66849057114188	35.6860638502689	5.92600857287708	10.4001660850151	0.55616352371396	17.3374128360537	-4.96223569133254	0.00949249642117924	0.482835792094258	DOWN
MSTRG.78909	2	2	10	5	13	59	3.2226907635153	3.05016948960459	2.22812407578151	4.20510335469417	15.4294878749823	40.9684411889691	2.83366144296713	20.2010108062152	-2.83368817854313	0.00968658187704619	0.489149062362557	DOWN
MSTRG.72128	0	2	9	22	10	12	0	4.18625457821576	2.75216392351359	25.3915654232288	16.2898363613678	11.4366691238933	2.31280616724312	17.7060236361633	-2.93652398640814	0.0100257616268659	0.501283921456851	DOWN
MSTRG.17536	40	24	832	362	946	211	359.891832738994	204.392800849792	1035.17221221581	1699.96436256908	6269.9079813861	818.163403436635	533.152281934865	2929.34524913061	-2.45795866997274	0.0104568978106918	0.514021883006819	DOWN
MSTRG.59418	2	1	8	18	14	14	5.10416422096721	2.41546073129019	2.82302392566786	23.9741734139576	26.3166060047661	15.3966332760681	3.44754962597509	21.8958042315973	-2.66701121689944	0.0105114562787024	0.51589768257095	DOWN
MSTRG.59442	1	0	1	6	8	10	7.05777963707865	0	0.976117352304203	22.100181422031	41.5885031561092	30.4143583053783	2.67796566312762	31.3676809611728	-3.55006950581642	0.0108147174489114	0.525047856393136	DOWN
MSTRG.59412	3	3	11	24	16	27	6.34003933500286	6.00063610243034	3.21437442255738	26.4702737936191	24.906109234732	24.5885769384943	5.18501661999686	25.3216533222818	-2.28795108691878	0.0108451206548514	0.526117958059563	DOWN
MSTRG.16042	0	0	0	0	34	0	0	0	0	0	41.4246179814333	0	0	13.8082059938111	-Inf	0.0109433125689149	0.5277586772305	DOWN
MSTRG.40095	0	0	0	11	1	5	0	0	0	93.3693183785809	11.9746581617626	35.0426302214141	0	46.7955355872525	-Inf	0.0110337272691112	0.531172241600976	DOWN
MSTRG.11355	2	1	4	0	43	32	12.4836054605777	5.90765842742248	3.45250750779076	0	197.698251614838	86.0717766208394	7.28125713193031	94.5900094118925	-3.69942835141811	0.0111689805628793	0.535698517678837	DOWN
MSTRG.28290	0	0	5	14	4	8	0	0	3.49466252108468	36.933186070151	14.8951026291235	17.4255552507741	1.16488750702823	23.0846146500162	-4.30866910384824	0.0113364056488871	0.536229899365366	DOWN
MSTRG.28108	8	0	188	190	370	17	53.7038832490156	0	174.531879500604	665.754408316825	1829.78765309584	49.1833843474337	76.0785875832065	848.241815253366	-3.47891323674613	0.0115404899422378	0.543817424928543	DOWN
MSTRG.91837	0	0	7	15	12	2	0	0	4.68486924460552	37.8901511965506	42.7818813915018	4.17243865322429	1.56162308153517	28.2814904137589	-4.17873996411346	0.0116099617220459	0.544940023244503	DOWN
MSTRG.62603	1	0	3	11	9	7	4.29603977909135	0	1.78209575359042	24.6635935339648	28.4778583018216	12.9600537769352	2.02604517756059	22.0338352042405	-3.44298238266199	0.0118826280463499	0.55198803414728	DOWN
MSTRG.79230	0	0	3	10	4	5	0	0	3.17598643805077	39.9569556899294	22.5604186020057	16.4966768001394	1.05866214601692	26.3380170306915	-4.63683257391231	0.0124874089148445	0.56770792552169	DOWN
MSTRG.13535	0	0	4	1	5	21	0	0	2.76134775885266	2.60663758435782	18.3862404688842	45.1784528470693	0.920449252950887	22.0571103001038	-4.58276180195875	0.0127251228120457	0.571776805486984	DOWN
MSTRG.67932	0	0	7	11	4	10	0	0	4.55847888728702	27.0367990268912	13.8770920177805	20.2944728980132	1.51949296242901	20.402787980895	-3.74710440758727	0.0128365477558991	0.571776805486984	DOWN
MSTRG.28284	0	1	1	8	3	15	0	3.55816613108935	0.51994190625249	15.6959412444576	8.30689381907647	24.3009194500258	1.35936934578061	16.10125150452	-3.56616342911758	0.0129745593483851	0.575711758956552	DOWN
MSTRG.81801	3	1	4	34	6	15	6.19259655977023	1.95369547520988	1.14176342098401	36.6285022728026	9.12219400076746	13.3429959770934	3.09601848532137	19.6978974168878	-2.66955565198312	0.0130746174410824	0.577010043002312	DOWN
MSTRG.40097	0	0	2	6	2	13	0	0	1.48827918624564	16.8533757606855	7.92976686730314	30.1506702683426	0.49609306208188	18.3112709654437	-5.20597733916548	0.0130771824749094	0.577010043002312	DOWN
MSTRG.40818	0	0	8	9	5	18	0	0	3.80857665711404	16.1727869687842	12.6805826770937	26.7063307708038	1.26952555237135	18.5199001388939	-3.86671498123695	0.0133147652973699	0.582780231923044	DOWN
MSTRG.8746	0	0	2	3	11	5	0	0	1.77898728282187	10.0742928309259	52.1255189579933	13.8620723971687	0.592995760940623	25.3539613953626	-5.41804557491601	0.013439765662022	0.582780231923044	DOWN
MSTRG.93485	1	1	27	28	20	16	4.57368776481429	4.32884316210259	17.0754345088564	66.8345515610068	67.3787467313868	31.5357817513365	8.65932181192443	55.24969334791	-2.67364051286244	0.0135007280034725	0.584226826670215	DOWN
MSTRG.86487	0	0	1	1	4	10	0	0	0.982739586716037	3.7101259511416	20.9380275763527	30.6206972355369	0.327579862238679	18.4229502543437	-5.81351363217544	0.0135394163697056	0.584694631422014	DOWN
MSTRG.74283	3	2	32	35	35	15	7.01680101479995	4.42744566378514	10.3491928916857	42.7236529604695	60.2993138736116	15.1188837846744	7.26447985675693	39.3806168729185	-2.43855430192294	0.0139240054290176	0.592358635289919	DOWN
MSTRG.11346	0	0	11	9	12	13	0	0	6.13653298851863	18.9513166252086	35.6625544419144	22.6013884214925	2.04551099617288	25.7384198295385	-3.65339028630816	0.0146417861894203	0.611727215828903	DOWN
MSTRG.71233	0	1	0	4	3	24	0	3.05958359296757	0	6.74828584985474	7.14290314195896	33.4329292253594	1.01986119765586	15.774706072391	-3.9511684029926	0.0149407230443673	0.616439537017436	DOWN
MSTRG.3608	2	2	0	8	22	15	5.60093314514691	5.30109670653205	0	11.6922171944007	45.3819936734352	18.1022357186556	3.63400995055965	25.0588155288305	-2.78568394843256	0.0149879782616685	0.617178099164045	DOWN
MSTRG.72136	1	1	0	13	8	9	4.88970353941397	4.62794156919464	0	33.1755668125914	28.8129498990037	18.9637390767473	3.1725483695362	26.9840852627808	-3.08839471695369	0.0156367164428505	0.626807957702171	DOWN
MSTRG.80170	0	0	1	10	3	1	0	0	1.45146107296537	54.7706566972179	23.1893849498467	4.52362587453776	0.483820357655123	27.4945558405341	-5.828530695902	0.0156403129941578	0.626807957702171	DOWN
MSTRG.28278	0	2	0	15	5	10	0	8.15888958124685	0	33.7425050161875	15.8742109068802	18.5740361008977	2.71962986041562	22.7302506746551	-3.06313137439489	0.0163730309702759	0.640557383462816	DOWN
MSTRG.14720	0	0	1	33	0	0	0	0	0.530607381252541	66.074833289457	0	0	0.17686912708418	22.024944429819	-6.96031232468073	0.0163804327716413	0.640557383462816	DOWN
MSTRG.91961	0	0	0	7	0	13	0	0	0	16.4370252930742	0	25.2032664700149	0	13.880097254363	-Inf	0.0164411807039566	0.641156104962754	DOWN
MSTRG.91950	0	0	0	7	0	13	0	0	0	16.3109100094956	0	25.0098910239534	0	13.773600344483	-Inf	0.0164414879540197	0.641156104962754	DOWN
MSTRG.2806	0	0	5	4	6	14	0	0	5.09925404485032	15.3974972912179	32.5957833520381	44.4984387077347	1.69975134828344	30.8305731169969	-4.18096608908292	0.0165938823946223	0.643763565111464	DOWN
MSTRG.46665	0	0	0	10	2	2	0	0	0	41.098582995356	11.6025009953172	6.7888400342687	0	19.8299746749806	-Inf	0.0166009164416299	0.643763565111464	DOWN
MSTRG.68032	0	0	2	11	4	3	0	0	2.60918134813875	54.1710279601857	27.8041915743638	12.1966636189309	0.86972711604625	31.3906277178268	-5.17362725386997	0.0166056622087715	0.643763565111464	DOWN
MSTRG.35864	0	0	2	3	4	11	0	0	1.3248816543614	7.50272128487987	14.1183223456285	22.712482318376	0.441627218120467	14.7778419829615	-5.06446270680061	0.0172722421499559	0.655865706744252	DOWN
MSTRG.75648	0	0	11	1	19	17	0	0	12.6231692854155	4.33338007288646	116.147134348082	60.7972104453222	4.2077230951385	60.4259082887636	-3.84405558299013	0.0173400838595332	0.657648026788323	DOWN
MSTRG.17071	1	0	6	7	16	7	5.13922717439878	0	4.26373841732429	18.7759543092624	60.5665737818116	15.5037345967458	3.13432186390769	31.6154208959399	-3.33440318316537	0.017532883915572	0.66176907976472	DOWN
MSTRG.15430	0	1	6	10	7	11	0	9.53177965501435	8.35528739856433	52.5587647921379	51.9285181033566	47.7398907192019	5.96235568452623	50.7423912048988	-3.08923716011706	0.0183930008464696	0.676380837673798	DOWN
MSTRG.38771	1	0	11	16	9	9	14.0776142223451	0	21.4118812341322	117.550785771663	93.3185733062381	54.597216535474	11.8298318188258	88.4888585377917	-2.90306625620824	0.0184326860513904	0.676847624065584	DOWN
MSTRG.75581	0	0	2	3	10	4	0	0	1.43233990921563	8.11125060768912	38.1546315565964	8.92822712156379	0.47744663640521	18.3980364286164	-5.26806849543917	0.0185156506094087	0.678511785873031	DOWN
MSTRG.29028	0	1	1	3	9	10	0	3.23111174746249	0.472150635860312	5.34581118929185	22.6300581942116	14.7115083850004	1.23442079444093	14.2291259228346	-3.52694086639471	0.018589418480007	0.678926118753002	DOWN
MSTRG.86566	5	7	20	26	27	49	10.2522954007681	13.584838662589	5.67045575175307	27.8228073605992	40.7781954250088	43.296781519796	9.83586327170339	37.2992614351347	-1.9230234785862	0.0186674156248756	0.67893102413127	DOWN
MSTRG.73737	3	4	32	28	27	28	5.65333482264738	7.13425753236051	8.33819463277591	27.5370858356793	37.4766142912819	22.7375973245712	7.04192899592793	29.2504324838441	-2.05441537026788	0.019060677213175	0.685704865782145	DOWN
MSTRG.86562	22	16	66	80	66	109	32.2506418848652	22.201681615263	13.379687547533	61.2113873597128	71.2735165739812	68.8646985378228	22.6106703492204	67.1165341571723	-1.56966445312687	0.0191332330735915	0.68679544653167	DOWN
MSTRG.90056	0	2	6	15	5	15	0	3.94942264590236	1.73097587539978	16.3335233444891	7.68412998082051	13.4865262127036	1.89346617376738	12.5013931793377	-2.72298732733097	0.0199273790878308	0.69695980667388	DOWN
MSTRG.62453	0	1	2	7	3	12	0	4.04614320049589	1.18211889650368	15.6185285233783	9.44612497140696	22.1077816207178	1.74275403233319	15.724145038501	-3.17354070545739	0.0206716460109286	0.714095395277102	DOWN
MSTRG.59420	0	4	4	17	12	19	0	8.48720106268401	1.24000590712177	19.8900920946276	19.8159228020569	18.3551448689157	3.24240232326859	19.3537199218667	-2.5774758698737	0.0210927257138712	0.72049636368989	DOWN
MSTRG.62534	1	1	2	11	6	10	5.36564804376266	5.07840719324535	1.48370455759939	30.8042218421138	23.7120964958474	23.1223912526544	3.9759199315358	25.8795698635385	-2.70245303012532	0.0216748621957103	0.732327320368926	DOWN
MSTRG.59050	0	0	0	0	24	0	0	0	0	0	37.9254436810729	0	0	12.6418145603576	-Inf	0.0217095195932901	0.732419824562903	DOWN
MSTRG.15578	1	0	0	4	10	7	6.54609061339045	0	0	13.6652788459559	48.2179156296487	19.747881942605	2.18203020446348	27.2103588060699	-3.64041300340781	0.0224290264845078	0.74826847635484	DOWN
MSTRG.61241	0	1	1	5	4	12	0	7.37578187590396	1.07779624316922	20.3371814029108	22.9632832198987	40.3006435794335	2.81785937302439	27.8670360674143	-3.30588804584634	0.0224419279168473	0.748302122166418	DOWN
MSTRG.4158	24	29	53	47	108	199	11.8325052061165	13.5334937574255	3.61345127105464	12.094428792843	39.2239912506649	42.2831247824821	9.65981674486555	31.2005149419967	-1.69150211467295	0.0225324247058301	0.750921696234551	DOWN
MSTRG.77866	5	2	3	37	10	21	9.13301794683007	3.45763894008194	0.757717029517518	35.2718418266039	13.4545980131562	16.5302396360571	4.44945797214318	21.7522264919391	-2.2894615739652	0.0231688380958155	0.760661812391377	DOWN
MSTRG.53975	0	0	0	1	12	1	0	0	0	2.83060333953557	47.9192501714337	2.33673841759249	0	17.6955306428539	-Inf	0.0232669413287001	0.761120240557902	DOWN
MSTRG.22681	0	2	10	9	6	31	0	6.31806936979919	4.61529843613123	15.6780171953606	14.7501632759382	44.5886876349052	3.64445593531014	25.005622702068	-2.77847716999548	0.0233568560644961	0.762643167399116	DOWN
MSTRG.35850	0	1	2	14	2	7	0	6.43704600078891	1.88064369898312	49.6919230762031	10.0203417686831	20.5172799403688	2.77256323325734	26.743181595085	-3.26987884173408	0.0236198730512427	0.76880438713067	DOWN
MSTRG.79705	0	0	6	13	8	2	0	0	9.28365266507147	75.9210086672765	65.9373276534893	9.64653551877924	3.09455088835716	50.501623946515	-4.0285278287187	0.0238905923075985	0.774444136009324	DOWN
MSTRG.54384	1	0	7	5	6	20	4.27499795160193	0	4.13798246748014	11.1563966553111	18.8922499428139	36.8448226328011	2.80432680636069	22.2978230769754	-2.99117647672065	0.0240381105885752	0.777623608346095	DOWN
MSTRG.28285	1	1	2	15	6	6	4.36770015905952	4.13388275280022	1.20775283420935	34.1927803124835	19.3019234194721	11.2935915285152	3.2364452486897	21.5960984201569	-2.73828869376867	0.024278242397368	0.783377954688408	DOWN
MSTRG.20184	0	0	0	7	0	10	0	0	0	21.8409788140849	0	25.7619336330944	0	15.8676374823931	-Inf	0.0243592157355197	0.784102310742891	DOWN
MSTRG.25444	1	2	9	16	12	10	4.79567077904062	9.07788538572796	5.96806242754595	40.0447731749622	42.3901059208836	20.6661665408339	6.61387286410484	34.3670152122266	-2.37745734001703	0.0247038940330418	0.787227558472136	DOWN
MSTRG.38755	15	19	34	140	43	47	59.9139102740036	71.8337017479343	18.7798634899342	291.863490399668	126.520849050228	80.9041963224792	50.175825170624	166.429511924125	-1.72984693756812	0.0252021423096565	0.795555580882638	DOWN
MSTRG.34025	0	0	4	5	2	10	0	0	4.81972345929525	22.7397435985957	12.8380418666988	37.5498400375885	1.60657448643175	24.3758751676277	-3.92339424102849	0.0252979731698211	0.795555580882638	DOWN
MSTRG.50339	0	1	2	3	5	13	0	5.36420500065743	1.56720308248594	8.87497225581569	20.8735565496315	31.7495694492395	2.31046936104779	20.4993660848956	-3.14932143375365	0.0253602324436648	0.795555580882638	DOWN
MSTRG.79309	16	18	49	130	37	65	11.9435507997051	12.7180980143884	5.05799175350462	50.6489633958736	20.3452378644606	20.91068426327	9.90654685586604	30.6349618412014	-1.62872488714253	0.0257274650391938	0.796024660941256	DOWN
MSTRG.29831	0	0	5	2	4	20	0	0	1.85285075324654	2.79739587430007	7.8973010868843	23.0987245267049	0.617616917748847	11.2644738292964	-4.1889238443056	0.0257445447576634	0.796024660941256	DOWN
MSTRG.77824	0	0	7	2	7	14	0	0	5.62600279984813	6.06671646879283	29.9698439664211	35.0653623557066	1.87533426661604	23.7006409303068	-3.65970639906132	0.0259577042013736	0.797489623217982	DOWN
MSTRG.89309	0	0	4	16	0	9	0	0	12.0193103694458	181.447685921406	0	84.2745417062088	4.00643678981527	88.5740758758716	-4.46649288792385	0.0264629940494951	0.804761520345206	DOWN
MSTRG.71235	0	0	2	3	2	13	0	0	1.28150057364337	7.25705695962274	6.82802049724421	25.961594841679	0.427166857881123	13.348890766182	-4.96577633649183	0.0267139773207801	0.810178933788249	DOWN
MSTRG.54390	0	0	0	2	1	10	0	0	0	8.47459153237573	5.97804640013575	34.9883005621561	0	16.4803128315559	-Inf	0.0269598769315918	0.814752860968184	DOWN
MSTRG.30404	1	1	8	6	10	16	4.71790314478591	4.46533821676348	5.2187793652887	14.7732744280604	34.7516509042513	32.5301532480003	4.8006735756127	27.351692860104	-2.51032137992704	0.0272592531749965	0.81796143720893	DOWN
MSTRG.25580	8	9	10	20	61	37	36.6483192775434	39.0277592173816	6.33543591101478	47.8224981485769	205.863372660019	73.0515726300784	27.3371714686466	108.912481146225	-1.99423341087312	0.0274416769796573	0.819862448034205	DOWN
MSTRG.86567	4	3	8	12	18	28	19.4498514046884	13.8064774947283	5.37868625391871	30.4518748656398	64.4688967925274	58.6701791689724	12.8783383844451	51.1969836090465	-1.99111234986784	0.027696038797158	0.821707977137207	DOWN
MSTRG.90975	1	2	38	19	15	43	4.64673690391514	8.79596347933889	24.4157873396075	46.0775214475887	51.3411701469196	86.1037832820491	12.6194959076205	61.1741582921858	-2.27726806384197	0.0279026125931899	0.8227973357624	DOWN
MSTRG.58564	31	43	72	198	63	196	24.9846381772638	32.8044625344191	8.02477964707425	83.2927327444441	37.4039579508352	68.0806402964808	21.9379601195857	62.9257769972534	-1.52022174131232	0.0279060634856478	0.8227973357624	DOWN
MSTRG.36107	1	1	6	6	12	9	3.75672345101317	3.55561364462515	3.11674996216173	11.7635112016837	33.2065966037338	14.5697019735985	3.47636235260002	19.846603259672	-2.51324173974467	0.0280274250449487	0.823289254821743	DOWN
MSTRG.79873	2	3	12	14	15	19	6.92250164006921	9.82787591660436	5.74322464937667	25.2893461789005	38.2428940882871	28.3394702007845	7.49786740201675	30.623903489324	-2.03010597106738	0.0281875064890409	0.825798800820963	DOWN
MSTRG.78821	0	0	0	12	3	0	0	0	0	110.05593701441	38.8305472817903	0	0	49.6288280987334	-Inf	0.0284845448496521	0.828434365457549	DOWN
MSTRG.68261	23	16	45	88	53	95	19.6341971476118	12.9286610253863	5.31229554196297	39.2095731663553	33.3295020555214	34.9507812306708	12.6250512383204	35.8299521508492	-1.50487687389848	0.0286747196835415	0.829630734016899	DOWN
MSTRG.59456	0	1	3	4	11	7	0	8.99550893032208	3.94260385413199	19.8406952391374	77.0057575894855	28.6720608967042	4.31270426148469	41.839504575109	-3.27820107512249	0.0286875398142289	0.829630734016899	DOWN
MSTRG.43993	0	1	9	15	9	6	0	3.76349690251136	4.94846178502671	31.1291902768927	26.3587769703269	10.2817131683293	2.90398622917936	22.5898934718496	-2.95957095022278	0.028970990215218	0.832253849697358	DOWN
MSTRG.34080	2	1	6	19	1	30	4.10735097310773	1.94373545906175	1.70382331264841	20.3644575182088	1.5120940894461	26.5499457206949	2.5849699149393	16.1421657761166	-2.64261476135656	0.0290492884468717	0.832671511653243	DOWN
MSTRG.41395	0	1	20	16	10	17	0	6.99086801214029	20.4264372214067	61.6768579789263	54.4066748994626	54.1086597898424	9.13910174451566	56.7307308894104	-2.6340061719625	0.0292480135927266	0.835733431087357	DOWN
MSTRG.41564	0	1	3	6	10	5	0	4.92696363877482	2.15941821434068	16.3005314265875	38.3442669023051	11.2164283611286	2.36212728437183	21.9537422300071	-3.2163082699352	0.0303165196929193	0.851315253012895	DOWN
MSTRG.23061	18	13	63	82	47	73	29.930709066335	20.4619976080969	14.4870972359991	71.1696370870995	57.5726186481138	52.3154415200512	21.626601303477	60.3525657517548	-1.4806081466658	0.0304480966915872	0.851315253012895	DOWN
MSTRG.22809	0	0	20	9	13	18	0	0	7.80298706356538	13.2536686312073	27.0182303845326	21.8859531801684	2.60099568785513	20.7192840653028	-2.99383824038573	0.0306789964604251	0.851315253012895	DOWN
MSTRG.47113	0	0	1	2	11	0	0	0	1.39552808364108	10.5320068176924	81.753704107527	0	0.46517602788036	30.7619036417398	-6.04722422257579	0.0310794030467824	0.851647109047721	DOWN
MSTRG.9528	4	7	7	42	8	45	4.72428731683569	7.82491609026889	1.14321797985186	25.888803883543	6.95955555747249	22.9033699552679	4.56414046231881	18.5839097987611	-2.02563896018181	0.0314230234786324	0.85624211561212	DOWN
MSTRG.35852	1	0	0	5	4	10	8.26005124718038	0	0	21.5561291841578	24.3396314255078	35.5953530955689	2.75335041572679	27.1637045684115	-3.30242010995212	0.0314609706496548	0.856566106999689	DOWN
MSTRG.87385	0	0	0	4	0	12	0	0	0	49.2442480935346	0	121.991137321529	0	57.0784618050212	-Inf	0.0315413476644692	0.856715628407886	DOWN
MSTRG.14701	2	3	1	38	6	10	22.3320788516519	31.7048534367215	1.54430506483949	221.44719262871	49.345428955111	48.1182385129865	18.5270791177376	106.303620032269	-2.52048337015826	0.031638140898506	0.856715628407886	DOWN
MSTRG.28880	0	0	3	5	10	1	0	0	2.20545657220987	13.8747065002599	39.1617588870243	2.29166427552725	0.735152190736623	18.4427098876038	-4.64886389746784	0.032061933407914	0.86063858789503	DOWN
MSTRG.26589	1	0	2	5	2	14	4.34234866559897	0	1.20074266021311	11.3321607817214	6.39773064832998	26.1972566189815	1.84769710860403	14.642382683011	-2.9863501539091	0.0322066808635324	0.863418985911144	DOWN
MSTRG.41733	0	0	4	11	5	1	0	0	3.87253181689364	40.1937440078918	25.784981620133	3.01776645908334	1.29084393896455	22.9988306957027	-4.15517401697262	0.0322877251149753	0.863498231598437	DOWN
MSTRG.88103	12	11	347	124	116	248	21.4020840930114	18.5700884287064	85.5826724668555	115.430566623606	152.403501503796	190.622972859776	41.8516149961911	152.819013662393	-1.86846885333227	0.0325219909977381	0.866092935408087	DOWN
MSTRG.41452	0	1	0	2	0	41	0	1.6434102853473	0	1.81237119972889	0	30.678748263182	0.5478034284491	10.8303731543036	-4.30528084557392	0.0325941896659631	0.867157045996786	DOWN
MSTRG.72135	1	4	27	32	18	16	1.8544166043599	7.02057425015222	6.92329054980189	30.9694704724212	24.5867570274617	12.7862854480454	5.266093801438	22.7808376493094	-2.11301567128968	0.032730068939335	0.868626654924131	DOWN
MSTRG.40557	0	1	1	5	3	12	0	7.99439583968946	1.16819205711245	22.0428804883162	18.6637146612476	43.6806975570635	3.05419596560064	28.1290975688758	-3.20319873169742	0.0330441348630672	0.872121210396053	DOWN
MSTRG.47275	1	1	2	2	10	16	5.68607219404165	5.3816779811156	1.57230797852009	5.93497452593088	41.8830971810195	39.2057221555704	4.21335271789245	29.0079312875069	-2.78340681253675	0.0332737491607384	0.874963634830518	DOWN
MSTRG.13906	1	3	23	14	15	27	4.15624800850187	11.8012510014463	13.2180307250826	30.3672863243463	45.9218244091892	48.3575346457055	9.72517657834359	41.5488817930803	-2.09501329998894	0.033331646067278	0.875117668955748	DOWN
MSTRG.91190	0	0	2	0	5	17	0	0	1.47014786621016	0	19.5808794435122	38.94724851878	0.49004928873672	19.5093759874307	-5.31509696192165	0.0336766690680202	0.875117668955748	DOWN
MSTRG.67941	7	3	6	31	10	42	18.6051555550862	7.54800825473218	2.20545657220987	43.0081400516378	19.5808794435122	48.1125251002411	9.45287346067608	36.9005148651304	-1.96481609812643	0.0339736233676165	0.875117668955748	DOWN
MSTRG.10136	3	1	12	14	8	26	6.33492640005527	1.99859895992236	3.50383019939794	15.4285406325308	12.4430118313843	23.6596467612383	3.94578518645852	17.1770664083845	-2.12209934514255	0.0342512052390764	0.879267985982327	DOWN
MSTRG.83180	0	0	7	0	16	11	0	0	14.3598541718503	0	174.836653494805	70.3250514843768	4.78661805728343	81.7205683263939	-4.09362063977986	0.0345904717110804	0.885322145689389	DOWN
MSTRG.64504	1	1	2	15	5	5	3.96732764447906	3.7549435004602	1.09704215774016	31.0584421171725	14.611489584742	8.54827797825404	2.93977110089314	18.0727365600562	-2.6200392424056	0.0346506920703281	0.885474576826094	DOWN
MSTRG.71231	1	0	5	5	3	16	3.82253466475355	0	2.64267910353557	9.97561014799711	8.44635262041863	26.3565475221024	2.15507125609637	14.9261700968394	-2.79203655507545	0.0347040735291346	0.885474576826094	DOWN
MSTRG.41534	1	1	6	7	4	18	3.38299256505966	3.20188980659397	2.80668568944021	12.359623669986	9.96855705670021	26.2405226759642	3.13052268703128	16.1895678008835	-2.37058901011074	0.0352813115490112	0.892366559547206	DOWN
MSTRG.89482	2	0	17	22	15	7	10.9329279555582	0	12.8496547665455	62.7632848874799	60.3982241707499	16.4909243779583	7.92752757403457	46.550811145396	-2.55386341136222	0.0354433696060972	0.892467060184388	DOWN
MSTRG.11349	5	0	6	5	30	18	11.4442143590742	0	1.89892895421916	5.97315817428149	50.5782331779532	17.7536403419548	4.44771443776445	24.7683438980632	-2.47736133897635	0.0359008527445627	0.900670516223239	DOWN
MSTRG.37654	0	0	10	7	8	7	0	0	4.61824186625631	12.2019754088893	19.6802738149445	10.0754499707168	1.53941395541877	13.9858997315169	-3.18351993107788	0.0359883710046461	0.901535538934356	DOWN
MSTRG.47059	5	3	36	39	29	16	6.24477997938512	3.54628577672845	6.21714683604119	25.4210546280124	26.6785533692722	8.61160746608164	5.33607086405159	20.2370718211221	-1.92315082507035	0.0359926458010665	0.901535538934356	DOWN
MSTRG.28889	1	0	1	6	11	2	4.29251843501013	0	0.593671373286655	13.4412578812681	34.7788298621365	3.70047428097433	1.62872993609893	17.3068540081263	-3.40952418760785	0.0363223530583919	0.905200643564633	DOWN
MSTRG.91972	0	0	0	4	0	11	0	0	0	9.35177337618878	0	21.2358795329213	0	10.1958843030367	-Inf	0.0363259953115178	0.905200643564633	DOWN
MSTRG.28271	1	0	0	10	10	1	4.17280676550786	0	0	21.7773368063041	30.736519923282	1.79863690150944	1.39093558850262	18.1041645436985	-3.70219408386601	0.0364337355886678	0.906808007610354	DOWN
MSTRG.7853	4	3	9	27	6	31	6.27546134297467	4.45463638760407	1.9524038858239	22.1071937762019	6.93319538045148	20.9585532951367	4.22750053880088	16.6663141505967	-1.97905823583092	0.0365049915026778	0.908222248061877	DOWN
MSTRG.83482	0	2	2	10	10	5	0	13.2527417663301	1.93595674895322	36.5381787325023	51.569963240266	15.085196432213	5.06289950509444	34.3977794683271	-2.76427968227916	0.0366419779942874	0.909511049627991	DOWN
MSTRG.91984	0	1	0	14	0	16	0	2.38638681781775	0	18.4221380686935	0	17.38491579455	0.795462272605917	11.9356846210812	-3.90734400271347	0.0366722384991367	0.909511049627991	DOWN
MSTRG.17502	1	0	3	5	10	5	5.71087512618578	0	2.36900187963656	14.9035833181636	42.0657933519291	12.3050457266034	2.69329233527411	23.091474132232	-3.09991753956376	0.0368051662385088	0.910484975414317	DOWN
MSTRG.24968	0	3	0	14	3	21	0	6.67395702954326	0	17.1735999859409	5.19367284110122	21.2711835891273	2.22465234318109	14.5461521387231	-2.70898576858034	0.0369678082855007	0.911447687039069	DOWN
MSTRG.48843	1	0	6	4	8	13	5.21600845688482	0	4.32743968849945	10.8886684031521	30.7357264360886	29.2197232779854	3.18114938179476	23.6147060390754	-2.89206555134174	0.0370360525652757	0.912681842691462	DOWN
MSTRG.46340	1	0	3	2	13	7	9.82527671803445	0	4.07574995051918	10.2553687399293	94.082243140136	29.6403481314897	4.63367555618454	44.6593200038517	-3.26873234716313	0.0371168961428412	0.912976976273483	DOWN
MSTRG.69558	1	0	6	5	7	12	3.15094614362958	0	2.6141693425111	8.22297587410111	16.2471897796302	16.2948450573883	1.92170516204689	13.5883369037065	-2.8219099809064	0.0373060129010448	0.913401003389943	DOWN
MSTRG.75190	1	2	23	15	13	23	5.82521967821175	11.0267528823303	18.5258272676352	45.6030518294413	55.779572406777	57.7353237304649	11.7925999427258	53.0393159888944	-2.16918034232389	0.0374000813589096	0.913869172467026	DOWN
MSTRG.78907	4	6	6	12	8	79	5.21730758726013	7.40701183652423	1.08212937665092	8.16853530019777	7.68584541515143	44.404070134329	4.56881626681176	20.0861502832261	-2.13630875186018	0.037925477839458	0.919879946364693	DOWN
MSTRG.16036	1	2	7	12	11	8	3.04115707939161	5.75670780558358	2.94368671467083	19.0456848027259	24.6400536770073	10.4836673866446	3.91385053321534	18.0564686221259	-2.20585519982686	0.0382782072737403	0.924554626358441	DOWN
MSTRG.38135	4	3	16	15	18	26	11.3968933421379	8.0900850173136	6.30367393555133	22.3053011940521	37.7763883816931	31.9237888834989	8.59688409833428	30.668492819748	-1.83487150678439	0.0387351214734359	0.9330442507368	DOWN
MSTRG.87466	6	11	116	51	87	45	52.5339196535241	91.1735445262242	140.465443388014	233.088881748411	561.193154076566	169.821977226853	94.7243025225874	321.36800435061	-1.76241978333687	0.0387556923538716	0.9330442507368	DOWN
MSTRG.78905	0	1	2	2	2	20	0	4.10308395745651	1.19875467567633	4.52492677018406	6.38713837904467	37.3633342095872	1.76727954437761	16.091799786272	-3.18672352784643	0.0390980041433154	0.934295880854786	DOWN
MSTRG.41448	0	0	0	0	2	13	0	0	0	0	8.50679510682024	32.3446550949254	0	13.6171500672485	-Inf	0.0397160203975568	0.939689628552136	DOWN
MSTRG.86909	1	0	9	9	5	14	5.72335791334684	0	7.12254007746467	26.8839442399134	21.0788702206114	34.5288431502641	4.28196599693717	27.4972192035963	-2.68294048167694	0.0397389632107473	0.939689628552136	DOWN
MSTRG.52392	0	0	5	9	1	11	0	0	4.89252752951855	33.2416337561091	5.21059449741562	33.5469502351149	1.63084250983952	23.9997261628799	-3.87932857166759	0.0414504790728433	0.95282185684772	DOWN
MSTRG.91947	2	0	0	8	1	30	6.47326636676435	0	0	13.5132547302407	2.38309019041258	41.8432395474487	2.15775545558812	19.246528156034	-3.15699494973916	0.0415685949943896	0.95282185684772	DOWN
MSTRG.31336	0	0	4	4	1	11	0	0	2.89087205492659	10.9104022722202	3.84814364080595	24.7751927884082	0.963624018308863	13.1779129004781	-3.77350773300954	0.0417828393286678	0.957035402460786	DOWN
MSTRG.40870	2	0	4	8	6	14	6.64156308270432	0	1.83681280852026	13.8645822153008	14.6753368293894	20.034173419462	2.82612529707486	16.1913641547174	-2.5183272061948	0.041843939946067	0.957389345966014	DOWN
MSTRG.17546	0	0	5	4	3	11	0	0	3.73629553337846	11.2819639595095	11.9416956552874	25.6189300041125	1.24543184445949	16.2808632063031	-3.7084592146781	0.0426625609838958	0.967674238322538	DOWN
MSTRG.90863	0	0	10	6	3	16	0	0	9.31969529767039	21.104677754372	14.8925393693353	46.4716474971433	3.10656509922346	27.4896215402835	-3.1454948529566	0.0428205796248508	0.969630191303736	DOWN
MSTRG.17575	0	0	1	0	1	14	0	0	1.41460756915961	0	7.53093735954602	61.7068193017415	0.471535856386537	23.0792522204292	-5.61308519040822	0.0431009195181967	0.971687405955666	DOWN
MSTRG.1722	2	0	6	10	6	11	12.6494504606579	0	5.24728194112735	33.0079199177678	27.9504905554916	29.9815738816244	5.96557746726175	30.3133281182946	-2.34521855264457	0.0435560187631383	0.977718409053394	DOWN
MSTRG.68741	0	0	10	7	5	10	0	0	5.19097006902501	13.7151952983071	13.8259256285731	16.177386281427	1.73032335634167	14.5728357361024	-3.07416806593016	0.0437167456253514	0.979314749179378	DOWN
MSTRG.60034	0	0	12	3	19	6	0	0	6.85832588358871	6.47235545727995	57.8443897187368	10.6874634906785	2.2861086278629	25.0014028888984	-3.45104318814874	0.0440280377056104	0.983810694091469	DOWN
MSTRG.2693	0	0	1	0	11	1	0	0	0.797664179966651	0	46.7292647927385	2.4860014442669	0.265888059988884	16.4050887456685	-5.9471805953575	0.044151947216377	0.983810694091469	DOWN
MSTRG.40094	0	2	2	7	2	23	0	5.28696044864796	0.77231767904907	10.2041053019405	4.11502035300585	27.6821632179669	2.01975937589901	14.0004296243044	-2.79321576631833	0.0441713872415829	0.983810694091469	DOWN
MSTRG.14369	1	1	3	12	5	5	4.68833705524831	4.43735489758949	1.94482965409734	29.3613869563957	17.2669348718527	10.1018146206762	3.69017386897838	18.9100454829749	-2.35739213520966	0.0442661092840709	0.984873973180247	DOWN
MSTRG.27353	0	2	0	5	10	6	0	10.5908662833493	0	14.6010533149103	41.2118937005544	14.4668976951813	3.53028876111643	23.4266149035487	-2.73029040372482	0.0443343706839214	0.985313261936079	DOWN
MSTRG.34568	0	0	0	21	0	0	0	0	0	29.3282975011828	0	0	0	9.77609916706093	-Inf	0.0443564219345159	0.985313261936079	DOWN
MSTRG.13954	2	2	18	16	9	24	3.77840728045625	3.57613666710495	4.70210979139984	15.7752136749851	12.5232717423956	19.5387248719633	4.01888457965368	15.9457367631147	-1.98830370835385	0.0447220833711939	0.991163608917056	DOWN
MSTRG.90900	2	1	16	12	9	19	5.71399071545266	2.70405096596152	6.32086889991453	17.8923454611533	18.9386302618225	23.3920449611495	4.91297019377624	20.0743402280418	-2.03068518065951	0.0448433848895648	0.992453667693076	DOWN
MSTRG.62343	3	5	28	22	12	42	6.14416013771493	9.69207160854021	7.92946874777092	23.5147543692631	18.1032442962866	37.0675300928725	7.92190016467535	26.2285095861407	-1.72721740496996	0.0453995687216182	0.996699533832594	DOWN
MSTRG.14718	0	0	0	11	2	0	0	0	0	85.65504421055	21.9819463301594	0	0	35.8789968469031	-Inf	0.0455146654244235	0.998529549687841	DOWN
MSTRG.72137	1	2	8	18	10	6	3.76482565831226	7.12656422804812	4.16451840076956	35.3666454676068	27.7313677237376	9.73473489769207	5.01863609570998	24.2775826963455	-2.27425753617932	0.0455705341214175	0.999058538996372	DOWN
MSTRG.42822	2	1	3	12	5	12	10.6657280869905	5.0473782287245	2.21219421957915	33.3978301734155	19.6406988308141	27.5784444861297	5.97510017843138	26.8723244967864	-2.16908631544578	0.0455903479544537	0.999144790419444	DOWN
MSTRG.91862	1	2	5	12	6	13	2.90775818473757	5.50419258257353	2.01025562012423	18.2102549862821	12.8500867184603	16.2890628379219	3.47406879581178	15.7831348475548	-2.18368555337437	0.0457616745747175	1	DOWN
MSTRG.60596	1	1	1	4	8	11	6.25671743215336	5.92177469606626	0.865327449712926	13.0611984190737	36.8681832041016	29.6591913667682	4.34793985931085	26.5295243299812	-2.60919491825007	0.0458437471051303	1	DOWN
MSTRG.42825	1	0	3	3	7	10	7.71262517041585	0	3.19937367249886	12.0772818326564	39.7685263825411	33.2363090759804	3.63733294763824	28.360705763726	-2.96294053910173	0.0459851978367503	1	DOWN
MSTRG.71150	0	2	3	5	15	4	0	6.5955095417265	1.44535909755604	9.09287152545312	38.4973378280628	6.00561385222953	2.68028954642751	17.8652744019151	-2.73669730745398	0.045987106656041	1	DOWN
MSTRG.46783	0	1	3	4	12	4	0	4.28024647720852	1.87597126392636	9.44060714746518	39.9740895212478	7.79485113981087	2.05207258037829	19.0698492695079	-3.21613977637325	0.0463863768511873	1	DOWN
MSTRG.45837	2	5	10	7	18	33	4.58972172717998	10.8600469338463	3.17327048478961	8.38417942205889	30.4263811768413	32.6343163436804	6.20767971527196	23.8149589808602	-1.93974203496569	0.0465902874925597	1	DOWN
MSTRG.58180	1	0	7	1	10	17	10.5795403852775	0	10.2404616619458	5.52396530503305	77.9279444519575	77.5010904868652	6.94000068240777	53.6510000812852	-2.9505973540086	0.0482579043068377	1	DOWN
MSTRG.82319	2	2	6	15	3	25	5.40719926764312	5.11773404296073	2.24303017411123	21.1652780561011	5.97393035104467	29.1268119031888	4.25598782823836	18.7553401034449	-2.13973549464213	0.0489612255023432	1	DOWN
MSTRG.86268	1	2	15	11	10	17	16.7848477266422	31.7725988500478	34.813697494018	96.3619247368688	123.635681101663	122.958460868584	27.7903813569027	114.318688902372	-2.04040373832145	0.0490719093937716	1	DOWN
MSTRG.3609	1	3	0	14	15	5	3.77296288956222	10.7129511972784	0	27.5668449342049	41.6869587576213	8.12948626174015	4.82863802894687	25.7944299845221	-2.41737134222697	0.0497975247686951	1	DOWN
